# Supplementary material for: A Novel Pre-Kidney Transplant Risk Score to Optimize Waiting List Management
Source: J Clin Med. 2026 Apr 16;15(8):3045. doi: 10.3390/jcm15083045 (PMC13117331; doi:10.3390/jcm15083045)
Supplement: Supplementary file 1 [file jcm-15-03045-s001.zip]

Archive with 1 entries (1 files):
- Supplements_JCM_Revision1.pdf
